# Supplementary material for: Lipoprotein(a) and recurrent atherosclerotic cardiovascular events: the US Family Heart Database
Source: Eur Heart J. 2025 May 7;46(44):4762–75. doi: 10.1093/eurheartj/ehaf297 (PMC12634116; doi:10.1093/eurheartj/ehaf297)
Supplement: ehaf297_Supplementary_Data [file ehaf297_supplementary_data.zip]

Archive with 8 entries (8 files):
- supp_table1.pdf
- supp_table2.pdf
- supp_table3.pdf
- supp_table4.pdf
- supp_table5.pdf
- supp_table6.pdf
- supp_table7.pdf
- supp_table8.pdf
